# Supplementary material for: Melatonin attenuates MPP+-induced autophagy via heat shock protein in the Parkinson’s disease mouse model
Source: PeerJ. 2025 Jan 21;13:e18788. doi: 10.7717/peerj.18788 (PMC11758912; doi:10.7717/peerj.18788)
Supplement: Supplemental Information 2 [file peerj-13-18788-s002.zip]

Archive with 1 entries (1 files):
- Author Checklist - Full.pdf
